# Supplementary material for: The Prognostic Value of the Systemic Immune-Inflammation Index (SII) and Red Cell Distribution Width (RDW) in Patients with Cervical Cancer Treated Using Radiotherapy
Source: Cancers (Basel). 2024 Apr 18;16(8):1542. doi: 10.3390/cancers16081542 (PMC11049631; doi:10.3390/cancers16081542)
Supplement: Supplementary file 1 [file cancers-16-01542-s001.zip]

Archive with 1 entries (1 files):
- cancers-2924666-supplementary.pdf
